# Supplementary material for: Thymoquinone-Loaded Chitosan Nanoparticles Combat Testicular Aging and Oxidative Stress Through SIRT1/FOXO3a Activation: An In Vivo and In Vitro Study
Source: Pharmaceutics. 2025 Feb 6;17(2):210. doi: 10.3390/pharmaceutics17020210 (PMC11858917; doi:10.3390/pharmaceutics17020210)
Supplement: Supplementary file 1 [file pharmaceutics-17-00210-s001.zip]

Archive with 1 entries (1 files):
- pharmaceutics-3265167-supplementary.pdf
